# Supplementary material for: Endogenous Retroviruses Transcriptional Modulation After Severe Infection, Trauma and Burn
Source: Front Immunol. 2019 Jan 8;9:3091. doi: 10.3389/fimmu.2018.03091 (PMC6331457; doi:10.3389/fimmu.2018.03091)
Supplement: Table S1 — Clinical description of trauma cohort. [file Table_1.XLSX]

## Sheet: Table S1
Table S1 : Clinical description of trauma cohort.
Variable	Non sepsis at D7 (n=76)	Sepsis at D7 (n=29)	Total (n=105)	P-value
Age				0.168
n	76	29	105
Mean (SD)	42.64 (17.71)	37.62 (16.91)	41.26 (17.56)
Median [Q1,Q3]	38.50 [26.75,57.00]	33.00 [24.00,50.00]	38.00 [25.00,54.00]
min - max	18.00 - 88.00	18.00 - 77.00	18.00 - 88.00
Weight				<.001
n	75	29	104
Mean (SD)	82.92 (17.94)	72.38 (10.48)	79.98 (16.84)
Median [Q1,Q3]	84.00 [69.00,95.00]	72.00 [64.00,80.00]	78.00 [67.00,92.00]
min - max	46.00 - 124.00	53.00 - 96.00	46.00 - 124.00
Sex				0.678
F	26 ( 34.21 %)	8 ( 27.59 %)	34 ( 32.38 %)
M	50 ( 65.79 %)	21 ( 72.41 %)	71 ( 67.62 %)
	Non sepsis at D7 (n=76)	Sepsis at D7 (n=29)	Total (n=105)	P-value
Stay in ICU (days)				<.001
n	76	29	105
Mean (SD)	9.88 (9.51)	23.03 (19.66)	13.51 (14.29)
Median [Q1,Q3]	7.00 [4.75,11.25]	18.00 [12.00,23.00]	9.00 [5.00,17.00]
min - max	2.00 - 55.00	2.00 - 82.00	2.00 - 82.00
Duration of follow-up (days)				0.419
<15 jrs	17 ( 22.37 %)	4 ( 13.79 %)	21 ( 20.00 %)
15 jrs	59 ( 77.63 %)	25 ( 86.21 %)	84 ( 80.00 %)
Death (D28)
Non Survivor	1 (1.41 %)	3 (8.82 %)	4 (3.81 %)	0.0986
Survivor	70 (98.59 %)	31 (91.18 %)	101 (96.19 %)
	Non sepsis at D7 (n=76)	Sepsis at D7 (n=29)	Total (n=105)	P-value
initial GCS				0.001
n	76	29	105
Mean (SD)	12.84 (3.68)	9.86 (4.73)	12.02 (4.19)
Median [Q1,Q3]	15.00 [13.00,15.00]	11.00 [6.00,15.00]	14.00 [9.00,15.00]
min - max	3.00 - 15.00	3.00 - 15.00	3.00 - 15.00
MGAP				0.010
n	76	29	105
Mean (SD)	24.34 (4.03)	21.52 (4.86)	23.56 (4.43)
Median [Q1,Q3]	26.00 [22.00,27.00]	22.00 [18.00,26.00]	24.00 [21.00,27.00]
min - max	14.00 - 29.00	12.00 - 29.00	12.00 - 29.00
IGSII				0.027
n	76	29	105
Mean (SD)	41.25 (15.64)	49.03 (16.62)	43.40 (16.21)
Median [Q1,Q3]	42.50 [27.50,53.50]	47.00 [38.00,60.00]	44.00 [29.00,56.00]
min - max	12.00 - 77.00	19.00 - 78.00	12.00 - 78.00
APACHEII				0.043
n	76	29	105
Mean (SD)	14.13 (5.94)	16.90 (6.03)	14.90 (6.06)
Median [Q1,Q3]	12.00 [10.00,19.00]	17.00 [13.00,21.00]	14.00 [10.00,20.00]
min - max	4.00 - 30.00	7.00 - 32.00	4.00 - 32.00
ISS				0.069
n	76	29	105
Mean (SD)	36.20 (10.00)	39.86 (10.62)	37.21 (10.26)
Median [Q1,Q3]	34.00 [29.00,41.00]	36.00 [34.00,50.00]	34.00 [29.00,41.00]
min - max	25.00 - 66.00	25.00 - 66.00	25.00 - 66.00
SOFA at J1				0.010
n	76	29	105
Mean (SD)	4.33 (3.57)	6.31 (3.45)	4.88 (3.63)
Median [Q1,Q3]	3.00 [1.00,7.00]	7.00 [4.00,8.00]	5.00 [1.00,7.00]
min - max	0.00 - 13.00	0.00 - 12.00	0.00 - 13.00
	Non sepsis at D7 (n=76)	Sepsis at D7 (n=29)	Total (n=105)	P-value
minimal PA				0.089
<60	2 ( 2.63 %)	4 ( 13.79 %)	6 ( 5.71 %)
60-120	47 ( 61.84 %)	14 ( 48.28 %)	61 ( 58.10 %)
>120	27 ( 35.53 %)	11 ( 37.93 %)	38 ( 36.19 %)
Lactate at J1				0.477
n	43	20	63
Mean (SD)	3.08 (1.71)	2.60 (1.07)	2.93 (1.54)
Median [Q1,Q3]	2.80 [1.90,3.95]	2.55 [2.03,3.05]	2.60 [1.90,3.55]
min - max	0.80 - 7.60	0.70 - 5.00	0.70 - 7.60
Lymphocytes at J1				0.002
n	47	18	65
Mean (SD)	1.40 (1.01)	1.92 (0.76)	1.54 (0.97)
Median [Q1,Q3]	1.10 [0.80,1.40]	1.90 [1.33,2.50]	1.20 [0.90,1.90]
min - max	0.40 - 4.90	0.60 - 3.30	0.40 - 4.90
HLADR at J1 or J2				0.816
n	68	26	94
Mean (SD)	8862.47 (5050.09)	8846.27 (5067.09)	8857.99 (5027.47)
Median [Q1,Q3]	7268.00 [4798.25,12414.75]	7717.50 [5424.50,11453.00]	7321.50 [5061.75,12223.50]
min - max	1464.00 - 21425.00	2437.00 - 25263.00	1464.00 - 25263.00
Temperature at defusing				0.690
n	57	22	79
Mean (SD)	35.93 (1.01)	36.05 (1.23)	35.96 (1.06)
Median [Q1,Q3]	36.00 [35.50,36.70]	36.05 [35.42,36.90]	36.00 [35.45,36.70]
min - max	33.70 - 37.80	33.00 - 37.80	33.00 - 37.80
temperature 24h				0.283
n	74	29	103
Mean (SD)	36.22 (1.70)	35.76 (1.84)	36.09 (1.75)
Median [Q1,Q3]	35.85 [34.90,37.90]	35.70 [34.40,37.80]	35.80 [34.80,37.90]
min - max	33.10 - 39.50	31.60 - 38.70	31.60 - 39.50
pH				0.946
n	52	24	76
Mean (SD)	7.28 (0.09)	7.28 (0.10)	7.28 (0.09)
Median [Q1,Q3]	7.29 [7.24,7.34]	7.26 [7.24,7.34]	7.29 [7.24,7.34]
min - max	7.03 - 7.50	7.02 - 7.49	7.02 - 7.50
	Non sepsis at D7 (n=76)	Sepsis at D7 (n=29)	Total (n=105)	P-value
ATBP at defusing				0.117
non	35 ( 46.05 %)	19 ( 65.52 %)	54 ( 51.43 %)
oui	41 ( 53.95 %)	10 ( 34.48 %)	51 ( 48.57 %)
ATBT				0.174
non	45 ( 59.21 %)	22 ( 75.86 %)	67 ( 63.81 %)
oui	31 ( 40.79 %)	7 ( 24.14 %)	38 ( 36.19 %)
ATB duration				1.000
n	31	7	38
Mean (SD)	3.94 (2.66)	5.57 (5.26)	4.24 (3.26)
Median [Q1,Q3]	4.00 [2.00,4.50]	3.00 [2.00,8.50]	3.50 [2.00,5.00]
min - max	1.00 - 15.00	1.00 - 14.00	1.00 - 15.00
Etomidate				0.335
NC	2 ( 2.63 %)	1 ( 3.45 %)	3 ( 2.86 %)
non	35 ( 46.05 %)	9 ( 31.03 %)	44 ( 41.90 %)
oui	39 ( 51.32 %)	19 ( 65.52 %)	58 ( 55.24 %)
MV				0.043
non	23 ( 30.26 %)	3 ( 10.34 %)	26 ( 24.76 %)
oui	53 ( 69.74 %)	26 ( 89.66 %)	79 ( 75.24 %)
MV duration				<.001
n	52	24	76
Mean (SD)	6.63 (8.30)	14.92 (9.05)	9.25 (9.32)
Median [Q1,Q3]	3.00 [2.00,8.00]	14.00 [8.75,17.00]	6.50 [2.00,14.00]
min - max	1.00 - 39.00	3.00 - 35.00	1.00 - 39.00
MV at J1				0.221
Non VM at J1	24 ( 31.58 %)	5 ( 17.24 %)	29 ( 27.62 %)
VM at J1	52 ( 68.42 %)	24 ( 82.76 %)	76 ( 72.38 %)
	Non sepsis at D7 (n=76)	Sepsis at D7 (n=29)	Total (n=105)	P-value
PRBC (Packed Red Blood Cell)				1.000
non	64 ( 84.21 %)	24 ( 82.76 %)	88 ( 83.81 %)
oui	12 ( 15.79 %)	5 ( 17.24 %)	17 ( 16.19 %)
FFP (Fresh Frozen Plasma)				0.392
non	72 ( 94.74 %)	26 ( 89.66 %)	98 ( 93.33 %)
oui	4 ( 5.26 %)	3 ( 10.34 %)	7 ( 6.67 %)
Amines at admission				0.139
non	48 ( 63.16 %)	13 ( 44.83 %)	61 ( 58.10 %)
oui	28 ( 36.84 %)	16 ( 55.17 %)	44 ( 41.90 %)
	Non sepsis at D7 (n=76)	Sepsis at D7 (n=29)	Total (n=105)	P-value
Infection source				<.001
	71 ( 93.42 %)	0 ( 0.00 %)	71 ( 67.62 %)
abdo	1 ( 1.32 %)	2 ( 6.90 %)	3 ( 2.86 %)
abdo+KT	0 ( 0.00 %)	1 ( 3.45 %)	1 ( 0.95 %)
pulmonary	4 ( 5.26 %)	23 ( 79.31 %)	27 ( 25.71 %)
urinary	0 ( 0.00 %)	3 ( 10.34 %)	3 ( 2.86 %)
Type of germ				<.001
	71 ( 93.42 %)	0 ( 0.00 %)	71 ( 67.62 %)
GN	4 ( 5.26 %)	13 ( 44.82 %)	17 ( 16.19 %)
GP	1 ( 1.32 %)	11 ( 37.93 %)	12 ( 11.43 %)
GP+yeast	0 ( 0.00 %)	1 ( 3.45 %)	1 ( 0.95 %)
GP, then Gn	0 ( 0.00 %)	1 ( 3.45 %)	1 ( 0.95 %)
unknown	0 ( 0.00 %)	0 ( 0.00 %)	0 ( 0.00 %)
mixed infection	0 ( 0.00 %)	2 ( 6.90 %)	2 ( 1.90 %)
NC	0 ( 0.00 %)	1 ( 3.45 %)	1 ( 0.96 %)
Day of infection				<.001
n	5	29	34
Mean (SD)	10.80 (1.30)	4.31 (1.34)	5.26 (2.68)
Median [Q1,Q3]	11.00 [10.00,12.00]	4.00 [3.00,5.00]	4.00 [3.00,6.00]
min - max	9.00 - 12.00	3.00 - 7.00	3.00 - 12.00
TableS1 : Clinical description of trauma cohort.
