# Supplementary material for: Endogenous Retroviruses Transcriptional Modulation After Severe Infection, Trauma and Burn
Source: Front Immunol. 2019 Jan 8;9:3091. doi: 10.3389/fimmu.2018.03091 (PMC6331457; doi:10.3389/fimmu.2018.03091)
Supplement: Table S2 — Designs of qPCR systems. (A) Home-made designs. (B) Commercial designs. [file Table_2.XLSX]

## Sheet: Table S2
Table S2 : Designs of qPCR systems. (A) Home-made designs. (B) Commercial designs.
A	Home-made designs
Name	Target	Primer Forward		Primer Reverse	Length amplicon (pb)
CD300LF_PCR1	MLT1D	GCCTTGACTTGAGCCCATTG		AGTTTCCTGTTGCTGCTGTAAC	128
CD300LF_PCR2	MLT1D	TGTGGCAGAAAGGGACAGTG		TCTTATGAGGACCCTTGTGGTG	112
CD55_PCR3	lncRNA	AGAGAAATTCCACTTAGAGTCAGTTCC		ATGTGAAGAAATGCAATGCCATGAG	80
CD55_PCR4	MLT1H-lncRNA	TGTTTCTAATTCTTTACTCCTTCCCT		CCATCTACTATAGTGGAAGGCAC	89
CD55_PCR5	CD55-010 exon7	TGCCTTCCACTATAGTAGATGGA		AAGTTATTGGGACTAATAGCTCTCT	144
MIR3945HG_PCR6	MIR3945HG-001	CATCTCTCCAGGCTCAGGAAC		AGTGATCCTCTTGCCTCAGC	100
MIR3945HG_PCR7	LTR16B2	TGCCTTGCTGAACTTTCCCT		TGCAGTGCAAGTCTGACTCC	83
MIR3945HG_PCR8	LTR16B2_MIR3945HG-001	GGAGTCAGACTTGCACTGCA		TCCTGAGCCTGGAGAGATGG	157
SLC8A1_PCR9	LTR33	TCCTATACTTTGCTCAGCGGC		CATGGCAGGTAATGAGATGGGA	179
SLC8A1_PCR10	LTR33	TCCCATCTCATTACCTGCCATG		GTGAGGGACAGTGTTAATGAAGC	124
SLC8A1_PCR19	SLC8A1-	CAAGTAGCTGCTCCTGAC TGATCCAGTACATTCACCAG			346
(TaqMan)	211-212	TGCGGCGATTAAGTCTTTCACC
SLC8A1_PCR21	SLC8A1-210	GCGACCTCTTCCTGATC CACGTCCAATGTTCTCTTC			221
(TaqMan)		TGCTCAGTTGCAGTGGAGTGA
NFE4_PCR11	LTR101_Mam2	TGCCTGAGCAGTAGGGAGTA	AAACAAAGTGGGAGGGCAGA		131
NFE4_PCRG1	NFE4-201	TACTGTCACTGAGGATGAG GCTTCCTTCTCCAATTAGTT			94
(TaqMan)		TGAAGAAGCTATTGCAGACACT
PTTG1IP_PCR13	ERV24B	GTCCATCCAAAACAAGTCTTTCTC	TCTAAATATAACGAGAGGTGGCAC		104
PTTG1IP_PCR14	ERV24B	GCAGTGCTTATGGTGCCAC	CGGCTTTGGTCACTGAAATGT		85
B	Commercial designs
Name	Target	Primer_ref
HPRT1_gene	HPRT1	PGH2580_PGH2581_OGH1669
CD300LF_gene	CD300LF	Hs01090533_g1
CD55_gene	CD55	Hs00892618_m1
SLC8A1_gene	SLC8A1	Hs01062258_m1
NFE4_gene	NFE4	Hs03054641_m1
