# Supplementary material for: Endogenous Retroviruses Transcriptional Modulation After Severe Infection, Trauma and Burn
Source: Front Immunol. 2019 Jan 8;9:3091. doi: 10.3389/fimmu.2018.03091 (PMC6331457; doi:10.3389/fimmu.2018.03091)
Supplement: Table S3 — Differentially expressed HERVs. The 56 differentially expressed probesets targeting HERVs between patients at D1 and HV, in at least 1 dataset. Each tab correspond to a dataset. Each table shows the probeset names, the log2 fold changes, the Average Expression, the moderated t-statistic, the raw p-value, the adjusted p-value and the log-odds that the gene is differentially expressed. [file Table_3.XLSX]

## Sheet: burns_del_union
ProbesetName	logFC	AveExpr	t	P.Value	adj.P.Val	B
233198_at	-0.825188	2.99933	-11.3507	6.81333e-22	1.14805e-19	38.5226
1553043_a_at	1.47902	9.46719	9.95392	3.35438e-18	3.76809e-16	30.0496
240131_at	1.91541	5.68048	9.07909	6.23782e-16	5.25537e-14	24.8518
230354_at	1.73306	6.09601	8.39387	3.41775e-14	1.91964e-12	20.8768
233359_at	-0.837887	4.96606	-7.03471	6.80749e-11	2.54903e-09	13.3597
1559297_at	-0.562101	2.67389	-6.98498	8.89075e-11	2.74581e-09	13.0963
1556332_at	-1.17763	5.13486	-6.98348	8.96259e-11	2.74581e-09	13.0884
1559777_at	1.04923	3.83813	6.58734	7.27569e-10	2.03532e-08	11.0252
1556033_at	-0.597212	4.2887	-6.57272	7.85136e-10	2.03532e-08	10.9503
1556107_at	1.12883	5.4831	6.46908	1.34343e-09	3.01823e-08	10.4219
1557116_at	-0.82561	5.10791	-6.02962	1.24536e-08	2.62303e-07	8.2354
236982_at	0.771457	3.276	6.01664	1.32829e-08	2.63315e-07	8.1722
214712_at	-0.653822	4.4979	-5.70123	6.20821e-08	1.16231e-06	6.66275
234297_at	-0.675879	3.28862	-5.53654	1.3621e-07	2.29513e-06	5.89526
227917_at	-0.872716	5.35499	-5.11402	9.58247e-07	1.46786e-05	3.9955
1557236_at	-0.7613	3.64566	-5.03271	1.37925e-06	1.85923e-05	3.64192
1559835_at	0.627201	4.93506	4.42519	1.85384e-05	0.000223123	1.13167
1558397_at	-0.700169	5.10401	-3.79054	0.00021797	0.00222594	-1.22171
1563629_a_at	0.521183	4.6204	3.59137	0.000446391	0.00420199	-1.89893
235291_s_at	-0.267806	4.2208	-3.96474	0.000113835	0.00123749	-0.604793
231280_at	0.0495895	2.67472	1.34274	0.181404	0.643507	-7.21788
217679_x_at	0.02326	8.4394	0.182543	0.855406	1	-8.10242
212957_s_at	-0.320613	2.41504	-14.1039	3.33143e-29	1.12269e-26	55.3363
233354_at	-0.0992047	4.19667	-1.51663	0.131486	0.521302	-6.97123
1558842_at	-0.4084	3.5008	-3.3152	0.00115085	0.00945944	-2.78678
240233_at	-0.00024709	2.36814	-0.156528	0.875829	1	-8.10686
1558290_a_at	-0.0401808	4.82164	-0.245601	0.80633	1	-8.08885
1557008_at	0.104478	4.19274	0.926904	0.35548	0.900727	-7.68833
242978_x_at	-0.184879	5.76427	-2.2069	0.0288551	0.183475	-5.70903
1555351_s_at	-0.0211469	2.5025	-0.620968	0.535572	1	-7.9255
243418_at	-0.00358177	2.37525	-0.417068	0.677231	1	-8.03175
1569745_at	-0.101081	2.55608	-3.61339	0.00041295	0.00409306	-1.82556
1570567_at	0.00109756	2.36787	0.564267	0.573423	1	-7.95922
219139_s_at	-0.36361	2.52288	-7.3037	1.58212e-11	6.66467e-10	14.8004
235406_x_at	-0.348456	3.11932	-4.99544	1.62785e-06	2.10994e-05	3.48115
244740_at	-0.29628	2.64318	-4.85797	2.9787e-06	3.71786e-05	2.89567
236486_at	0.396862	3.85962	3.98948	0.000103629	0.0011641	-0.515363
1558801_at	-0.47499	4.25777	-3.85241	0.000173473	0.00182689	-1.00519
1570301_at	0.511188	3.71858	2.71898	0.00732842	0.0548817	-4.49073
1560527_at	-0.548232	4.88402	-2.61739	0.00977706	0.0716276	-4.75089
220452_x_at	-0.435228	4.67301	-7.72423	1.54219e-12	7.42453e-11	17.1024
1557315_a_at	-0.0315466	2.38957	-2.18842	0.030201	0.188477	-5.7486
1570243_at	0.182898	3.16638	2.28006	0.0240273	0.158768	-5.54936
215064_at	-0.00576224	2.37409	-0.792151	0.429535	0.987962	-7.80425
1555363_s_at	-0.115084	2.4919	-3.24282	0.00146157	0.0117274	-3.00939
239402_at	-0.00028099	2.36915	-0.141515	0.887655	1	-8.10911
1569974_x_at	0.039668	2.96287	0.644093	0.520508	1	-7.91083
244292_at	-0.332518	3.89467	-2.13754	0.034191	0.209498	-5.85593
1560081_at	-0.340571	3.36677	-3.40712	0.000844879	0.00711811	-2.498
242967_at	-1.88548e-05	2.36712	-0.0312335	0.975125	1	-8.11869
1569973_at	-0.167434	2.58836	-3.5898	0.000448877	0.00420199	-1.90416
233197_at	0.362256	4.69604	5.05108	1.27074e-06	1.85923e-05	3.72144
1556117_at	-0.00275987	2.377	-0.365927	0.71494	1	-8.05186
237023_at	-0.00156746	2.38077	-0.153433	0.878265	1	-8.10734
1556008_a_at	-0.102928	3.4194	-1.46836	0.14412	0.558259	-7.04262
1555845_at	0.224661	7.0838	2.29526	0.0231178	0.155814	-5.51557

## Sheet: traumas_del_union
ProbesetName	logFC	AveExpr	t	P.Value	adj.P.Val	B
233198_at	-0.294848	2.51652	-5.5166	1.97408e-07	1.95666e-06	6.15373
1553043_a_at	-0.334556	7.19376	-2.98501	0.00342752	0.0202167	-3.1735
240131_at	0.30554	5.15229	1.80433	0.0736483	0.245737	-5.88034
230354_at	1.47021	5.16466	6.72993	5.88347e-10	8.26137e-09	11.8505
233359_at	-0.0216404	6.12054	-0.175661	0.860852	0.900953	-7.4795
1559297_at	-0.635773	3.91486	-9.43647	3.34423e-16	1.12701e-14	26.0686
1556332_at	-0.784356	5.36476	-5.43841	2.81357e-07	2.70907e-06	5.8085
1559777_at	0.785179	3.7314	5.57362	1.52197e-07	1.55425e-06	6.40729
1556033_at	-1.30805	5.7723	-13.0385	7.22468e-25	4.86943e-23	45.9049
1556107_at	1.31075	3.54718	10.3669	1.93071e-18	9.1032e-17	31.1865
1557116_at	-1.99242	7.06367	-14.6539	1.16264e-28	1.30603e-26	54.5985
236982_at	1.57296	4.18919	13.5204	5.20761e-26	4.38741e-24	48.5225
214712_at	-0.545795	3.39617	-7.40683	1.85511e-11	3.29038e-10	15.256
234297_at	-0.242283	2.49532	-7.78887	2.50528e-12	5.27676e-11	17.2328
227917_at	-1.00767	4.98375	-8.29028	1.72999e-13	4.85839e-12	19.876
1557236_at	-1.13893	6.9508	-6.74541	5.44427e-10	7.97703e-09	11.9268
1559835_at	1.20665	6.59965	8.24744	2.17764e-13	5.2419e-12	19.6483
1558397_at	-0.73262	6.6134	-4.51428	1.47628e-05	0.000127566	1.97323
1563629_a_at	-0.407325	3.16248	-5.84265	4.3764e-08	5.08568e-07	7.62421
235291_s_at	-2.02272	7.43377	-18.2585	1.109e-36	3.73732e-34	72.9701
231280_at	1.35122	4.46997	17.1794	2.36931e-34	3.99228e-32	67.6365
217679_x_at	-0.623306	9.97932	-12.2514	5.49112e-23	3.08418e-21	41.5953
212957_s_at	-0.829704	2.98991	-10.3467	2.161e-18	9.1032e-17	31.0746
233354_at	-0.528187	2.86737	-9.74471	6.09431e-17	2.28198e-15	27.7582
1558842_at	-1.08372	3.673	-8.79015	1.15612e-14	3.54194e-13	22.5554
240233_at	-0.915807	3.46925	-7.42013	1.73116e-11	3.24112e-10	15.3242
1558290_a_at	-0.599105	4.72827	-6.98965	1.58562e-10	2.67178e-09	13.1409
1557008_at	-0.530582	3.77503	-6.95471	1.89368e-10	3.03891e-09	12.966
242978_x_at	-0.5249	4.19656	-6.31642	4.54053e-09	5.66725e-08	9.84318
1555351_s_at	0.503519	4.72209	5.80141	5.30827e-08	5.77061e-07	7.43554
243418_at	0.579097	3.03495	5.17728	8.9998e-07	8.42481e-06	4.67776
1569745_at	0.640065	5.37561	5.05592	1.52774e-06	1.39148e-05	4.16429
1570567_at	0.562731	5.6925	3.77451	0.000249037	0.00182447	-0.724465
219139_s_at	-0.242852	3.48081	-2.78045	0.0062905	0.0336492	-3.72822
235406_x_at	-0.425764	8.13203	-4.09389	7.66181e-05	0.000614769	0.395607
244740_at	-0.0131409	2.44076	-0.528504	0.598111	0.702311	-7.35479
236486_at	0.205677	3.48281	2.73825	0.0071026	0.0368242	-3.83836
1558801_at	0.0241936	2.42007	0.788327	0.432036	0.604133	-7.18347
1570301_at	0.255032	2.70729	2.51098	0.0133484	0.0585543	-4.40572
1560527_at	0.15455	4.08893	0.70493	0.482199	0.617874	-7.24577
220452_x_at	-0.214142	5.4201	-4.47784	1.70976e-05	0.000144047	1.83206
1557315_a_at	-0.0553893	3.13262	-0.761693	0.447714	0.611741	-7.20411
1570243_at	0.309785	3.0685	3.37684	0.000984484	0.00650532	-2.01729
215064_at	-0.456321	3.97647	-6.5297	1.59392e-09	2.14861e-08	10.8709
1555363_s_at	-0.446532	2.58021	-8.27259	1.9026e-13	4.93213e-12	19.7819
239402_at	-0.230506	4.17987	-2.98006	0.00347943	0.0202167	-3.18731
1569974_x_at	-0.33833	5.19071	-5.81226	5.04574e-08	5.66805e-07	7.48511
244292_at	-0.338796	3.4693	-2.99843	0.00329009	0.0197993	-3.13591
1560081_at	-0.226994	4.57958	-3.24931	0.00149531	0.00969075	-2.40681
242967_at	0.156504	2.58259	2.38954	0.0184023	0.0765628	-4.69073
1569973_at	0.0297645	4.72788	0.340439	0.734112	0.816931	-7.43678
233197_at	0.0767101	3.63967	1.07964	0.282433	0.498324	-6.91198
1556117_at	-0.19321	3.00754	-1.97371	0.0506769	0.187671	-5.56793
237023_at	-0.114349	3.5118	-0.70887	0.479758	0.617448	-7.24298
1556008_a_at	-0.480187	5.47765	-4.97548	2.16072e-06	1.91622e-05	3.82836
1555845_at	-0.339443	2.64582	-6.7528	5.24638e-10	7.97703e-09	11.9632

## Sheet: septic_shocks1_del_union
ProbesetName	logFC	AveExpr	t	P.Value	adj.P.Val	B
233198_at	-0.876665	5.39191	-9.33283	1.21899e-15	8.21598e-14	25.0725
1553043_a_at	0.256952	9.22532	2.44357	0.016116	0.0441552	-4.14148
240131_at	0.95192	5.67942	6.33644	5.16429e-09	9.15982e-08	10.0907
230354_at	2.03386	6.98461	11.7764	2.85697e-21	9.62797e-19	37.8499
233359_at	-0.64217	5.97949	-8.97024	8.26359e-15	3.48104e-13	23.1877
1559297_at	-0.426338	3.41925	-4.87715	3.61451e-06	4.20031e-05	3.73267
1556332_at	0.136065	6.61468	0.74784	0.456136	0.60046	-6.77432
1559777_at	1.0681	5.29917	6.29489	6.29301e-09	1.06037e-07	9.89773
1556033_at	-0.318472	6.49167	-3.29157	0.0013359	0.00584891	-1.87803
1556107_at	0.57182	6.91377	6.71298	8.40601e-10	1.66637e-08	11.8646
1557116_at	-0.612172	6.74714	-3.31648	0.00123219	0.00553664	-1.80303
236982_at	0.895168	4.34428	7.8657	2.59626e-12	8.7494e-11	17.532
214712_at	0.00531797	5.28861	0.0500599	0.960165	0.97688	-7.05244
234297_at	-0.802344	4.25696	-11.0457	1.36623e-19	2.3021e-17	34.0375
227917_at	-0.742586	6.39755	-9.08914	4.41624e-15	2.1261e-13	23.8047
1557236_at	-0.0388676	3.66151	-0.165422	0.868912	0.932885	-7.03999
1559835_at	0.433324	5.99921	3.36506	0.0010512	0.00498948	-1.6554
1558397_at	-0.329933	5.9369	-1.70935	0.0901764	0.177716	-5.60943
1563629_a_at	-0.136354	5.21292	-1.31606	0.190861	0.310016	-6.19302
235291_s_at	-0.401495	5.97737	-4.45786	1.98696e-05	0.000176212	2.09657
231280_at	0.247327	4.96834	3.79441	0.000241354	0.00137858	-0.276755
217679_x_at	0.437372	8.34054	4.30173	3.65899e-05	0.000288523	1.51322
212957_s_at	-0.790967	3.36678	-9.81676	9.3731e-17	7.89684e-15	27.6
233354_at	-0.232704	5.76561	-4.54594	1.39972e-05	0.000137022	2.43201
1558842_at	-0.379828	4.20036	-2.98379	0.00350081	0.0125508	-2.76586
240233_at	-0.186421	4.39026	-2.42793	0.0167902	0.0456316	-4.17769
1558290_a_at	-0.789986	5.30211	-7.09086	1.30648e-10	3.14488e-09	13.6872
1557008_at	-0.165351	5.62708	-1.69859	0.0921945	0.179148	-5.62733
242978_x_at	-0.184706	5.85976	-2.54436	0.0123208	0.035488	-3.90317
1555351_s_at	-0.416781	4.8429	-6.6856	9.60576e-10	1.79841e-08	11.7341
243418_at	0.153755	3.20448	2.49078	0.0142247	0.0392928	-4.03093
1569745_at	-0.0191476	5.24102	-0.334429	0.738686	0.827034	-6.99771
1570567_at	0.333004	4.35233	4.29151	3.80644e-05	0.000288523	1.47554
219139_s_at	-0.782126	3.78665	-10.3712	4.92191e-18	5.52895e-16	30.5043
235406_x_at	-0.58699	4.13288	-9.16218	3.00381e-15	1.68714e-13	24.1842
244740_at	-0.65155	4.00238	-8.91973	1.07801e-14	4.03654e-13	22.926
236486_at	0.591635	5.4249	6.94579	2.6815e-10	5.64791e-09	12.9828
1558801_at	-0.847407	3.97804	-6.24146	8.10744e-09	1.30105e-07	9.65054
1570301_at	1.26005	5.16735	6.18088	1.07927e-08	1.65324e-07	9.37151
1560527_at	0.72436	6.56219	4.40386	2.45799e-05	0.000209028	1.89314
220452_x_at	-0.23281	5.72658	-3.37916	0.00100356	0.0048314	-1.61225
1557315_a_at	-0.0320416	4.2224	-0.503419	0.615666	0.730561	-6.92692
1570243_at	0.34614	4.89251	4.86719	3.76766e-06	4.23234e-05	3.69271
215064_at	-0.0964184	3.02081	-1.49443	0.137896	0.239542	-5.9464
1555363_s_at	-0.386917	2.39323	-7.3413	3.7321e-11	1.0481e-09	14.9155
239402_at	-0.0405266	2.61157	-0.748053	0.456008	0.60046	-6.77416
1569974_x_at	-0.141004	4.29824	-2.79589	0.0060997	0.0199573	-3.2714
244292_at	0.00615624	5.29076	0.0530747	0.957768	0.97688	-7.05228
1560081_at	-0.217004	5.5525	-2.78698	0.00625858	0.0202802	-3.29468
242967_at	0.0400133	2.30357	0.876656	0.382565	0.529372	-6.67014
1569973_at	-0.217876	4.51665	-3.81763	0.000222142	0.00136113	-0.198518
233197_at	0.142698	5.79453	2.06428	0.0413189	0.0940844	-4.95981
1556117_at	-0.095064	2.94838	-1.85277	0.0665689	0.13848	-5.36076
237023_at	-0.123139	3.65886	-1.61307	0.109565	0.203997	-5.76572
1556008_a_at	-0.479645	3.94519	-5.42605	3.40925e-07	4.25525e-06	6.01406
1555845_at	-0.00339585	6.84904	-0.045094	0.964113	0.97688	-7.05267

## Sheet: septic_shocks2_del_union
ProbesetName	logFC	AveExpr	t	P.Value	adj.P.Val	B
233198_at	-0.565268	2.55167	-7.39903	2.0216e-11	5.24061e-10	14.7075
1553043_a_at	1.07829	9.25089	6.47961	2.10303e-09	3.22146e-08	10.1218
240131_at	1.60128	7.00658	5.13413	1.10237e-06	9.52562e-06	3.98784
230354_at	2.9661	7.1174	8.27532	1.99804e-13	6.64849e-12	19.2839
233359_at	-1.43428	6.43706	-10.0775	1.07663e-17	7.25649e-16	29.0634
1559297_at	-1.19017	4.0723	-11.7911	8.29332e-22	1.39743e-19	38.516
1556332_at	0.0471738	7.20076	0.185483	0.853162	0.977029	-7.99836
1559777_at	1.25998	3.50263	5.47965	2.3755e-07	2.42589e-06	5.48417
1556033_at	-1.03165	6.97924	-6.03798	1.77957e-08	2.22014e-07	8.02201
1556107_at	1.44803	3.81568	7.23769	4.64509e-11	1.0436e-09	13.8846
1557116_at	-0.763552	9.12067	-2.62277	0.00984837	0.0481	-4.64678
236982_at	1.12394	4.09017	6.36811	3.62941e-09	4.89245e-08	9.58466
214712_at	-0.990896	3.26223	-11.1575	2.74401e-20	3.08243e-18	35.0215
234297_at	-0.127467	2.40098	-2.78635	0.00619434	0.0321153	-4.22671
227917_at	-1.4872	5.28886	-8.25987	2.17013e-13	6.64849e-12	19.2019
1557236_at	-0.413319	8.23143	-1.42545	0.156612	0.477644	-7.00093
1559835_at	0.766474	6.97142	3.50076	0.000651287	0.00391935	-2.1382
1558397_at	-1.22679	7.58307	-5.13725	1.08748e-06	9.52562e-06	4.00108
1563629_a_at	-0.080824	4.31481	-0.677605	0.499322	0.802158	-7.78489
235291_s_at	-0.551974	9.28003	-4.11291	7.17431e-05	0.000503696	-0.044533
231280_at	0.652501	4.66849	4.44968	1.93057e-05	0.000144579	1.21549
217679_x_at	-0.525623	10.9997	-8.23977	2.4163e-13	6.78578e-12	19.0952
212957_s_at	-1.87565	3.26861	-14.3345	8.31989e-28	2.8038e-25	52.3274
233354_at	-0.241173	3.24052	-2.3631	0.019724	0.0886266	-5.2667
1558842_at	-0.95073	4.2745	-5.35212	4.21322e-07	4.17605e-06	4.92486
240233_at	-1.32599	3.8559	-6.66143	8.56136e-10	1.44259e-08	11.0073
1558290_a_at	-0.919669	5.62577	-6.97618	1.76345e-10	3.71427e-09	12.5663
1557008_at	-0.527437	3.65319	-5.23398	7.11557e-07	6.48094e-06	4.41402
242978_x_at	-0.702026	3.93012	-4.87352	3.37605e-06	2.77494e-05	2.90071
1555351_s_at	-0.608277	5.50833	-5.49198	2.24651e-07	2.36586e-06	5.53871
243418_at	0.490486	4.11176	2.56141	0.0116583	0.0553361	-4.79849
1569745_at	-0.268549	4.59835	-1.70231	0.0912765	0.323791	-6.57359
1570567_at	0.970619	6.73177	3.86878	0.000177983	0.00117608	-0.911107
219139_s_at	-0.940139	3.02491	-6.5043	1.86258e-09	2.989e-08	10.2414
235406_x_at	-1.14731	8.62774	-8.32572	1.52551e-13	5.71219e-12	19.5518
244740_at	0.0198754	2.43107	0.310089	0.757029	0.927705	-7.96728
236486_at	0.716636	4.91543	5.33321	4.58379e-07	4.41354e-06	4.84264
1558801_at	-0.0360245	2.35249	-2.08354	0.0393165	0.164236	-5.86795
1570301_at	1.72689	5.23276	6.43331	2.63925e-09	3.86708e-08	9.89821
1560527_at	2.00457	6.91367	6.12692	1.16414e-08	1.5089e-07	8.43876
220452_x_at	-0.677919	6.20791	-10.3016	3.12206e-18	2.63033e-16	30.2977
1557315_a_at	-0.605869	2.64568	-9.43215	3.75671e-16	2.11002e-14	25.5244
1570243_at	1.57734	4.50634	9.40252	4.41949e-16	2.12767e-14	25.3627
215064_at	-1.19312	3.64785	-9.08612	2.49371e-15	1.05048e-13	23.6406
1555363_s_at	-0.644955	2.55934	-7.24278	4.52522e-11	1.0436e-09	13.9104
239402_at	-0.75444	4.03264	-6.86264	3.12875e-10	6.20229e-09	12.0002
1569974_x_at	-0.54585	5.52159	-6.81111	4.05352e-10	7.58909e-09	11.7447
244292_at	-0.790314	4.1765	-6.03042	1.84463e-08	2.22014e-07	7.98677
1560081_at	-0.602058	5.1676	-5.74529	7.03591e-08	7.90367e-07	6.6742
242967_at	0.635284	2.78339	5.31826	4.89938e-07	4.58637e-06	4.77771
1569973_at	-0.514836	4.46409	-4.62875	9.35302e-06	7.50468e-05	1.91449
233197_at	0.528809	6.0474	4.57194	1.17934e-05	9.24277e-05	1.69063
1556117_at	-0.577747	2.57341	-4.07275	8.35221e-05	0.000574428	-0.189872
237023_at	-0.732624	3.93535	-3.72152	0.000302303	0.00192219	-1.41381
1556008_a_at	-0.529948	6.45664	-3.61927	0.000433097	0.00267593	-1.75376
1555845_at	0.555841	4.39854	3.46486	0.000735604	0.0043491	-2.25262
